# Supplementary material for: Effects of Sihuang Zhili Granules on the Diarrhea Symptoms, Immunity, and Antioxidant Capacity of Poultry Challenged with Lipopolysaccharide (LPS)
Source: Antioxidants (Basel). 2023 Jun 30;12(7):1372. doi: 10.3390/antiox12071372 (PMC10376454; doi:10.3390/antiox12071372)
Supplement: Supplementary file 1 [file antioxidants-12-01372-s001.zip]

Archive with 1 entries (1 files):
- antioxidants-2425192-supplementary.pdf
